# Supplementary material for: Clinical Significance of the Plasma Biomarker Panels in Amyloid-Negative and Tau PET-Positive Amnestic Patients: Comparisons with Alzheimer’s Disease and Unimpaired Cognitive Controls
Source: Int J Mol Sci. 2024 May 21;25(11):5607. doi: 10.3390/ijms25115607 (PMC11171590; doi:10.3390/ijms25115607)
Supplement: Supplementary file 1 [file ijms-25-05607-s001.zip]

Archive with 1 entries (1 files):
- ijms-2986083-supplementary.pdf
